# Supplementary material for: A Comprehensive Study of the Effects by Sequence Truncation within Inverted Terminal Repeats (ITRs) on the Productivity, Genome Packaging, and Potency of AAV Vectors
Source: Microorganisms. 2024 Feb 1;12(2):310. doi: 10.3390/microorganisms12020310 (PMC10892565; doi:10.3390/microorganisms12020310)
Supplement: Supplementary file 1 [file microorganisms-12-00310-s001.zip]

Archive with 1 entries (1 files):
- microorganisms-2803403-supplementary.pdf
